# Supplementary material for: Prognosis Following Sustained Virologic Response in Korean Chronic Hepatitis C Patients Treated with Sofosbuvir-Based Treatment: Data from a Multicenter Prospective Observational Study up to 7 Years
Source: Medicina (Kaunas). 2024 Jul 14;60(7):1132. doi: 10.3390/medicina60071132 (PMC11279039; doi:10.3390/medicina60071132)
Supplement: Supplementary file 1 [file medicina-60-01132-s001.zip]

Archive with 1 entries (1 files):
- medicina-3098178-supplementary.pdf
